# Supplementary material for: A Biomimetic Approach to Diode Laser Use in Endodontic Treatment of Immature Teeth: Thermal, Structural, and Biological Analysis
Source: Biomimetics (Basel). 2025 Apr 2;10(4):216. doi: 10.3390/biomimetics10040216 (PMC12025333; doi:10.3390/biomimetics10040216)
Supplement: Supplementary file 1 [file biomimetics-10-00216-s001.zip]

Archive with 1 entries (1 files):
- biomimetics-3488251-supplementary.pdf
